# Supplementary material for: Mononuclear Copper(I) 3-(2-pyridyl)pyrazole Complexes: The Crucial Role of Phosphine on Photoluminescence
Source: Molecules. 2021 Nov 14;26(22):6869. doi: 10.3390/molecules26226869 (PMC8620892; doi:10.3390/molecules26226869)
Supplement: Supplementary file 1 [file molecules-26-06869-s001.zip]

Archive with 1 entries (1 files):
- molecules-1463132-supplementary.pdf
